# Supplementary material for: Smoking, physical inactivity and obesity as predictors of healthy and disease-free life expectancy between ages 50 and 75: a multicohort study
Source: Int J Epidemiol. 2016 Aug 2;45(4):1260–70. doi: 10.1093/ije/dyw126 (PMC6937009; doi:10.1093/ije/dyw126)
Supplement: Supplementary Data [file dyw126_supplementary_data.zip]

Archive with 1 entries (1 files):
- ije-2015-10-1457-File006.docx
